# Supplementary material for: Radiotherapy with 5 × 5 Gy for Personalized Treatment of Malignant Epidural Compression of the Myelon: Long-Term Results of the PRE-MODE Trial
Source: J Pers Med. 2025 Nov 28;15(12):577. doi: 10.3390/jpm15120577 (PMC12733496; doi:10.3390/jpm15120577)
Supplement: Supplementary file 1 [file jpm-15-00577-s001.zip]

Archive with 1 entries (1 files):
- jpm-3995011-supplementary.pdf
